# Supplementary material for: Methacrylated gelatin and platelet-rich plasma based hydrogels promote regeneration of critical-sized bone defects
Source: Regen Biomater. 2024 Mar 5;11:rbae022. doi: 10.1093/rb/rbae022 (PMC10985677; doi:10.1093/rb/rbae022)
Supplement: rbae022_Supplementary_Data [file rbae022_supplementary_data.zip]

Archive with 2 entries (2 files):
- Response to Editorial Comments.docx
- Revised_Supporting_information.docx
